# Supplementary material for: Using Big Data Analytics to “Back Engineer” Protein Conformational Selection Mechanisms
Source: Molecules. 2022 Apr 13;27(8):2509. doi: 10.3390/molecules27082509 (PMC9025728; doi:10.3390/molecules27082509)
Supplement: Supplementary file 1 [file molecules-27-02509-s001.zip]

Archive with 1 entries (1 files):
- molecules-1601313-SI.pdf
